# Supplementary material for: Integrating genome‐wide traits and multi‐loci phylogeny to investigate orchid evolution—A case study on Pleurothallidinae
Source: Plant J. 2025 Jun 20;122(6):e70281. doi: 10.1111/tpj.70281 (PMC12179579; doi:10.1111/tpj.70281)
Supplement: Supplementary file 2 — Data S2. A simple BASH script to calculate PhyParts for the desired key tree clade representatives and all evolutionary scenarios investigated. [file TPJ-122-0-s003.txt]

#!/bin/bash
mkdir phyparts
n=1
cat possible_scenarios.tre | while read -r a
do
	echo ${a} > tree_mod_$n.tre
	for i in {1..50}
	do
		java -jar /path/to/phyparts-0.0.1-SNAPSHOT-jar-with-dependencies.jar -a 1 -v -d gene_trees_$i.nwk -m tree_mod_$n.tre -o phyparts/scenario_output_$i.$n
	done
	n=$((n+1))
done
