# Supplementary material for: Integrating genome‐wide traits and multi‐loci phylogeny to investigate orchid evolution—A case study on Pleurothallidinae
Source: Plant J. 2025 Jun 20;122(6):e70281. doi: 10.1111/tpj.70281 (PMC12179579; doi:10.1111/tpj.70281)
Supplement: Supplementary file 5 — Table S1. List of specimens included in the study, supplemented by HybSeq statistics. Table S2. Summary of included representatives of the subtribe Pleurothallidinae with data obtained by flow cytometry and species distribution data. Table S3. The effect of removing individual species on tree topology support. Table S4. PGLS results based on comparison of FCM traits and environmental data. Table S5. Results of different models of BioGeoBEARS. Table S6. Summary of biogeographic stochastic mapping results for the clade D and the best‐fit model (DEC + J). Table S7. Origin range probability of the main clades of the clade D tree. Table S8. All dispersal events across operational areas. Table S9. Founder events across operational areas. Table S10. Range expansion events across operational areas. Table S11. Results of Chi‐squared test for sampling strategy across all genera in targeted clades. [file TPJ-122-0-s001.xlsx]

## Sheet: Table S1 - HybSeq reads
Supplementary Table S1 – List of specimens included in the study, supplemented by HybSeq statistics (number of reads, number of sufficiently reconstructed genes and % of missing data). The source noted “Plant Journal” points to study of Chumova et al. 2021 (https://doi.org/10.1111/tpj.15306)
code	Final name	Genus	Nr. of reads	Nr. reads without duplicates	Nr. of mapped reads	Total genes	% of missing	Source
P998	Andinia barbata P998	Andinia	4978580	3604181	2591470	1188	2.84822	this study
P627	Andinia cf. dielsii P627	Andinia	1157460	1081233	820797	1168	4.06226	Plant Journal
P1172	Andinia cf. stalactites sp.nov. P1172	Andinia	5326556	4706726	3493830	1183	2.7768	this study
P688	Andinia dalstroemii P688	Andinia	3695380	3281314	2383629	1188	2.71179	this study
P703	Andinia erepsis P703	Andinia	2081638	1896379	1458356	1164	3.87125	Plant Journal
P813	Andinia geminipetala P813	Andinia	3949292	2909429	1964061	1180	3.10069	this study
P593	Andinia hirtzii P593	Andinia	2872126	2139274	1327173	1188	2.82814	this study
P756	Andinia lappacea P756	Andinia	407622	330584	208809	1018	7.72238	Plant Journal
P109	Andinia longiserpens P109	Andinia	1392406	1186284	973166	1179	2.97558	Plant Journal
P091	Andinia nummularia P091	Andinia	729162	691868	535840	1146	4.18822	Plant Journal
P709	Andinia nummularia P709	Andinia	702934	560703	352883	1099	5.75353	Plant Journal
P708	Andinia pensilis P708	Andinia	1079452	873812	583212	1080	6.44188	Plant Journal
P701	Andinia persimilis P701	Andinia	1338396	1251871	929568	1161	3.71834	Plant Journal
P622	Andinia pogonion P622	Andinia	797556	760975	608591	1141	4.54676	Plant Journal
P686	Andinia schizopogon P686	Andinia	2833330	2513705	1747095	1186	2.81038	this study
P619	Andinia spiralis P619	Andinia	850782	792099	559134	1175	3.08807	Plant Journal
P706	Andinia stalactites P706	Andinia	6287262	5556606	4265429	1183	2.73478	this study
P999	Andinia uchucayensis P999	Andinia	4560848	4014958	2661606	1186	2.42444	this study
P1007	Andreettaea ocellus P1007	Andreettaea	8631246	6139406	4985241	1197	2.38439	this study
P1138	Andreettaea ocellus P1138	Andreettaea	7812796	6833723	5245551	1195	2.2202	this study
P1119	Muscarella bota-caucanensis P1119	Andreettaea	17516408	12070913	9738334	1186	2.86278	this study
P1137	Muscarella furcatipetala P1137	Andreettaea	15376294	13486569	10306438	1189	2.57517	this study
P249	Muscarella macroblepharis P249	Andreettaea	1002886	953138	673074	1176	3.90878	Plant Journal
P746	Muscarella marginata P746	Andreettaea	11182486	9826423	8223398	1191	2.944	this study
P032	Muscarella megalops P032	Andreettaea	1518894	1388860	1264764	1182	3.26146	Plant Journal
P580	Muscarella samacensis P580	Andreettaea	13118482	10865333	9137515	1195	2.34826	this study
P288	Muscarella schudelii P288	Andreettaea	2141780	1996596	1838711	1172	3.44995	Plant Journal
P504	Dryadella albicans P504	Dryadella	1655590	1553501	1239302	1192	3.01787	Plant Journal
P811	Dryadella aurea P811	Dryadella	1528444	1481280	1136497	1186	3.14262	Plant Journal
P527	Dryadella aviceps P527	Dryadella	1244644	1142041	838548	1186	2.87069	Plant Journal
P021	Dryadella barrowii P021	Dryadella	2541722	2438377	1041453	1195	2.4901	Plant Journal
P079	Dryadella cristata P079	Dryadella	1166608	1122112	968594	1183	3.04569	Plant Journal
P142	Dryadella guatemalensis P142	Dryadella	2847468	2688812	2369653	1194	2.78703	Plant Journal
P353	Dryadella hirtzii P353	Dryadella	1318774	1213758	1063556	1180	3.36055	Plant Journal
P838	Dryadella liliputiana P838	Dryadella	1000534	804148	510702	1141	5.32436	Plant Journal
P1016	Dryadella pusiola P1016	Dryadella	10599564	9333464	7488619	1198	2.0656	this study
P074	Dryadella simula P074	Dryadella	1992216	1706442	1534327	1181	3.38749	Plant Journal
P882	Dryadella yupanki P882	Dryadella	6318170	4576805	3360100	1201	2.02243	this study
P104	Platystele apoloae P104	Platystele	1405756	1321756	1094965	1166	3.68756	Plant Journal
P962	Platystele baqueroi P962	Platystele	7846136	6805778	5145234	1147	4.03888	this study
P1235	Platystele cedriensis P1235	Platystele	6858736	6129552	3078757	1178	2.8779	this study
P147	Platystele cf. consobrina P147	Platystele	1244112	1148577	1024732	1179	3.60095	Plant Journal
P971	Platystele compacta P971	Platystele	4866610	3488273	2374042	1151	4.43474	this study
P270	Platystele examen-culicum P270	Platystele	2116212	1919040	1716286	1162	3.5383	Plant Journal
P595	Platystele hirtzii P595	Platystele	716906	677346	536833	1153	4.47078	Plant Journal
P173	Platystele misasiana P173	Platystele	653486	620710	513976	1162	4.2157	Plant Journal
P038	Platystele misera P038	Platystele	762892	728792	626422	1172	4.11445	Plant Journal
P503	Platystele ortiziana P503	Platystele	4186146	3082321	2229116	1189	3.08336	this study
P224	Platystele stenostachya P224	Platystele	1437954	1313393	1061435	1172	3.02421	Plant Journal
P301	Platystele umbellata P301	Platystele	1120176	1025077	889130	1154	4.62172	Plant Journal
P835	Platystele aurea P835	Rubellia	848676	689245	434917	1152	4.46675	Plant Journal
P1086	Specklinia acrisepala P1086	Sarcinula	16106492	13160548	3423962	1198	2.2775	this study
P1257	Specklinia areldii P1257	Sarcinula	23119978	17662560	6410110	1198	2.07562	this study
P227	Specklinia brighamii P227	Sarcinula	1587608	1521952	603345	1192	3.18036	Plant Journal
P1203	Specklinia icterina P1203	Sarcinula	19348878	14971453	3592313	1200	2.06889	this study
P526	Specklinia scolopax P526	Sarcinula	657760	627373	315966	1144	5.9233	Plant Journal
P033	Specklinia simmleriana P033	Sarcinula	1941914	1851734	1064546	1191	2.87969	Plant Journal
P948	Specklinia vierlingii P948	Sarcinula	12560912	11372207	4694276	1201	1.82176	this study
P012	Scaphosepalum antenniferum P012	Scaphosepalum	673042	650909	557125	1185	3.41867	Plant Journal
P118	Scaphosepalum antenniferum P118	Scaphosepalum	369494	354020	245958	1130	5.91125	Plant Journal
P050	Scaphosepalum beluosum P050	Scaphosepalum	4402466	4155874	3541392	1200	2.25191	Plant Journal
P024	Scaphosepalum bicolor P024	Scaphosepalum	2887922	2719486	2456856	1192	2.4219	Plant Journal
P119	Scaphosepalum bicristatum P119	Scaphosepalum	1642494	1481208	1146495	1194	2.49655	Plant Journal
P025	Scaphosepalum digitale P025	Scaphosepalum	2684228	2483839	2281896	1194	2.55501	Plant Journal
P046	Scaphosepalum microdactylum P046	Scaphosepalum	3423876	3293433	2660795	1198	2.4943	Plant Journal
P258	Scaphosepalum odontochilum P258	Scaphosepalum	1885286	1823656	1370041	1199	2.0297	Plant Journal
P120	Scaphosepalum ophidion P120	Scaphosepalum	1295076	1152649	1009181	1193	2.56452	Plant Journal
P1241	Scaphosepalum ovulare P1241	Scaphosepalum	11938452	8516006	6267470	1204	1.81455	this study
P121	Scaphosepalum pulvinare P121	Scaphosepalum	1325962	1250533	1063150	1198	2.83757	Plant Journal
P056	Scaphosepalum sp P056	Scaphosepalum	6191276	5876017	4031355	1204	1.92863	Plant Journal
P254	Scaphosepalum ursinum P254	Scaphosepalum	2346100	2229699	2062361	1196	2.40487	Plant Journal
P297	Specklinia rinkei P297	Scaphosepalum	1471282	1388991	1193008	1185	2.89876	Plant Journal
P1274	Specklinia barbae P1274	Specklinia	15687320	10674927	8458297	1197	1.79835	this study
P810	Specklinia colombiana P810	Specklinia	6231006	4556105	3417271	1178	3.27706	this study
P228	Specklinia costaricensis P228	Specklinia	710992	665239	550192	1172	3.95545	Plant Journal
P1141	Specklinia cucumeris P1141	Specklinia	19078880	13513144	9815985	1196	1.75524	this study
P759	Specklinia dressleri P759	Specklinia	2818228	2074091	1441085	1173	3.46302	this study
P466	Specklinia fulgens P466	Specklinia	1649370	1510626	1114477	1198	2.58438	Plant Journal
P010	Specklinia grobyi P010	Specklinia	2041420	1666937	1489386	1173	3.09555	Plant Journal
P1158	Specklinia guanacastensis P1158	Specklinia	11681576	7952234	6496738	1194	2.10843	this study
P1156	Specklinia lanceola P1156	Specklinia	21387320	14140068	11110978	1202	2.13183	this study
P761	Specklinia microphylla P761	Specklinia	1154864	936221	602503	1149	4.33559	Plant Journal
P221	Specklinia montezumae P221	Specklinia	1821476	1722245	1518163	1192	2.34622	Plant Journal
P1197	Specklinia morganii P1197	Specklinia	11026320	7477075	5584105	1189	2.67031	this study
P1075	Specklinia pectinifera P1075	Specklinia	11101996	9733199	7861448	1196	2.15349	this study
P123	Specklinia picta P123	Specklinia	780944	701220	564010	1169	3.95163	Plant Journal
P283	Specklinia producta P283	Specklinia	1712534	1561631	1237168	1186	3.2819	Plant Journal
P229	Specklinia remotiflora P229	Specklinia	338018	320817	271871	1097	7.73935	Plant Journal
P394	Specklinia tribuloides P394	Specklinia	729416	703076	602588	1168	4.05102	Plant Journal
P388	Specklinia vittariifolia P388	Specklinia	7448388	6511102	5101673	1189	2.16478	this study
P552	Teagueia moisesii P552	Teagueia	399502	379693	148386	761	14.9446	Plant Journal
P1279	Teagueia rex P1279	Teagueia	14048400	9181201	7139619	1195	1.86155	this study
P634	Teagueia teaguei P634	Teagueia	493214	472659	412024	1131	5.98247	Plant Journal

## Sheet: Table S2 - FCM data
Supplementary Table S2 – Summary of included representatives of the subtribe Pleurothallidinae with data obtained by flow cytometry and species distribution data for reconstruction of their raw ranges.
code	Final name	Genus	Genome size (1C-value)		Type of endoreplication	Replicated part of the genome (%)	GC content (%)	Reference standard	Pseudo-occurrence data / TDWG - 3digit code (Brummitt 2001)	Altitudinal range (m a.s.l.)
			pg	Mbp						min	max
P998	Andinia barbata P998	Andinia	1.352	1321.9	PPE	75	38.8	C	ECU	2800	3000
P627	Andinia cf. dielsii P627	Andinia	0.758	741.3	conventional	100	37.6	C	ECU	2400	3400
P1172	Andinia cf. stalactites sp.nov. P1172	Andinia	0.713	697.3	conventional	100	39.6	C	not available
P688	Andinia dalstroemii P688	Andinia	1.998	1954.5	PPE	52.8	44.6	C	ECU	2600	3000
P703	Andinia erepsis P703	Andinia	0.595	581.5	conventional	100	38.1	P	ECU	2000	2450
P813	Andinia geminipetala P813	Andinia	0.626	612.1	conventional	100	39.6	P	ECU	no data
P593	Andinia hirtzii P593	Andinia	2.318	2266.8	PPE	45	43.1	C	ECU	1900	2100
P756	Andinia lappacea P756	Andinia	0.501	489.9	conventional	100	38.1	P	ECU	1200	1300
P109	Andinia longiserpens P109	Andinia	0.914	893.5	conventional	100	36.4	P	PER	3000	3200
P091	Andinia nummularia P091	Andinia	0.805	787.6	conventional	100	39.4	C	CLM ECU	1600	2450
P709	Andinia nummularia P709	Andinia	0.601	587.3	conventional	100	38.1	P	CLM ECU	1600	2450
P708	Andinia pensilis P708	Andinia	1.442	1410	conventional	100	38.4	C	ECU	3200	3400
P701	Andinia persimilis P701	Andinia	0.519	507.8	conventional	100	37.5	P	ECU	no data
P622	Andinia pogonion P622	Andinia	1.685	1648.1	PPE	61.5	42.9	C	ECU	2600	2800
P686	Andinia schizopogon P686	Andinia	3.936	3849.1	PPE	26.4	42.2	C	ECU PER	2400	3100
P619	Andinia spiralis P619	Andinia	0.906	885.7	conventional	100	38.2	C	CLM ECU PER	1800	3500
P706	Andinia stalactites P706	Andinia	0.685	669.8	conventional	100	38.7	C	ECU	2600	3000
P999	Andinia uchucayensis P999	Andinia	1.511	1477.6	PPE	69.4	42.2	P	ECU	3044	3244
P1007	Andreettaea ocellus P1007	Andreettaea	0.557	545.1	conventional	100	34.9	C	ECU	2800	2900
P1138	Andreettaea ocellus P1138	Andreettaea	0.563	551.1	conventional	100	35	C	ECU	2800	2900
P1119	Muscarella bota-caucanensis P1119	Andreettaea	0.411	401.9	conventional	100	37.1	C	CLM	1600	1800
P1137	Muscarella furcatipetala P1137	Andreettaea	0.311	304.1	conventional	100	35.7	C	ECU	1200	1400
P249	Muscarella macroblepharis P249	Andreettaea	0.568	555.4	conventional	100	35.5	P	CLM ECU PER	1600	2350
P746	Muscarella marginata P746	Andreettaea	0.386	378	conventional	100	34.7	P	MXG MXS MXT BLZ GUA HON NIC PAN	180	1380
P032	Muscarella megalops P032	Andreettaea	0.6	586.6	conventional	100	35.2	P	ECU	1500	2400
P580	Muscarella samacensis P580	Andreettaea	0.296	289.1	conventional	100	36	C	COS GUA VEN CLM ECU BZN	600	2400
P288	Muscarella schudelii P288	Andreettaea	0.365	357.4	conventional	100	34.4	C	ECU	1100	1700
P504	Dryadella albicans P504	Dryadella	0.496	485.3	conventional	100	37.7	C	ECU	400	2400
P811	Dryadella aurea P811	Dryadella	0.657	642.2	conventional	100	37.2	B	ECU PER	700	950
P527	Dryadella aviceps P527	Dryadella	0.767	750	conventional	100	36.8	C	BZE BZL BZS PAR	300	1500
P021	Dryadella barrowii P021	Dryadella	0.509	497.5	conventional	100	39.5	C	ECU	1900	2100
P079	Dryadella cristata P079	Dryadella	0.599	585.4	conventional	100	35.7	P	CLM	no data
P142	Dryadella guatemalensis P142	Dryadella	0.429	419.3	conventional	100	36.5	C	MXG MXS MXT COS GUA PAN CLM	300	500
P353	Dryadella hirtzii P353	Dryadella	0.518	506.3	conventional	100	38.4	C	ECU	2000	3400
P838	Dryadella liliputiana P838	Dryadella	0.855	836.6	conventional	100	37.8	C	BOL BZL BZS	700	1700
P1016	Dryadella pusiola P1016	Dryadella	0.488	477.1	conventional	100	38.3	C	CLM ECU	2000	2600
P074	Dryadella simula P074	Dryadella	0.536	524.1	conventional	100	37.9	C	CLM ECU PER	2000	3100
P882	Dryadella yupanki P882	Dryadella	0.695	679.4	conventional	100	36.5	C	BOL	1900	2500
P104	Platystele apoloae P104	Platystele	0.471	460.8	conventional	100	38.3	C	ECU	350	400
P962	Platystele baqueroi P962	Platystele	0.447	437.6	conventional	100	34.8	P	ECU	680	1080
P1235	Platystele cedriensis P1235	Platystele	0.359	350.7	conventional	100	37.6	C	ECU	1400	1600
P147	Platystele cf. consobrina P147	Platystele	0.73	714.4	conventional	100	40.5	P	CLM	1600	2500
P971	Platystele compacta P971	Platystele	0.637	623.4	conventional	100	34.3	P	MXT BLZ COS GUA HON PAN	350	2500
P270	Platystele examen-culicum P270	Platystele	0.629	614.9	PPE	85.4	36.9	P	CLM ECU PER	1500	2800
P595	Platystele hirtzii P595	Platystele	0.379	370.8	conventional	100	36.1	C	ECU	2000	2700
P173	Platystele misasiana P173	Platystele	1.096	1071.9	conventional	100	29.5	P	CLM	2000	2100
P038	Platystele misera P038	Platystele	0.71	694.4	conventional	100	37.7	P	CLM ECU PER	1800	2900
P503	Platystele ortiziana P503	Platystele	0.613	600	conventional	100	38.6	P	PAN CLM	no data
P224	Platystele stenostachya P224	Platystele	0.557	544.4	conventional	100	37	P	MXC MXG MXS MXT BLZ COS GUA HON NIC PAN FRG GUY SUR VEN BOL CLM ECU PER BZN	0	1700
P301	Platystele umbellata P301	Platystele	0.521	510	conventional	100	36.5	P	CLM	600	1600
P835	Platystele aurea P835	Rubellia	0.81	792.1	conventional	100	34.9	C	PAN CLM ECU	1100	1400
P1086	Specklinia acrisepala P1086	Sarcinula	0.904	883.9	conventional	100	36.6	P	COS HON PAN CLM ECU	100	1000
P1257	Specklinia areldii P1257	Sarcinula	0.637	622.9	conventional	100	37.4	Cx	PAN CLM	750	1200
P227	Specklinia brighamii P227	Sarcinula	1.052	1038.3	PPE	47.4	36.6	C	MXG MXS MXT BLZ COS ELS GUA HON NIC PAN CUB HAI JAM ECU	300	800
P1203	Specklinia icterina P1203	Sarcinula	1.062	1038.6	PPE	52.7	35.8	Cx	COS	500	920
P526	Specklinia scolopax P526	Sarcinula	0.874	854.7	PPE	75.3	37	P	CLM	100	300
P033	Specklinia simmleriana P033	Sarcinula	0.669	654.3	PPE	67.8	37	C	COS GUA HON PAN CLM	20	1000
P948	Specklinia vierlingii P948	Sarcinula	1.076	1052.1	PPE	41.5	35.6	Cx	COS	300	650
P012	Scaphosepalum antenniferum P012	Scaphosepalum	1.318	1289.4	conventional	100	37.1	P	BOL CLM ECU PER	1500	2550
P118	Scaphosepalum antenniferum P118	Scaphosepalum	1.418	1386.7	conventional	100	37.2	P	BOL CLM ECU PER	1500	2550
P050	Scaphosepalum beluosum P050	Scaphosepalum	0.441	431.3	conventional	100	36.6	C	ECU	1500	2200
P024	Scaphosepalum bicolor P024	Scaphosepalum	0.43	420.9	conventional	100	37.5	C	CLM ECU	600	2200
P119	Scaphosepalum bicristatum P119	Scaphosepalum	0.547	535.3	conventional	100	39.1	C	CLM	no data
P025	Scaphosepalum digitale P025	Scaphosepalum	0.506	495.2	conventional	100	36.5	C	ECU	1200	1300
P046	Scaphosepalum microdactylum P046	Scaphosepalum	0.528	516	conventional	100	37.5	C	MXT COS GUA HON PAN CLM ECU	300	2500
P258	Scaphosepalum odontochilum P258	Scaphosepalum	0.492	481.1	conventional	100	36.6	C	CLM ECU	1750	2400
P120	Scaphosepalum ophidion P120	Scaphosepalum	0.553	540.6	conventional	100	36.9	C	CLM ECU	1450	2500
P1241	Scaphosepalum ovulare P1241	Scaphosepalum	0.608	594.6	conventional	100	38.8	Cx	ECU	600	1200
P121	Scaphosepalum pulvinare P121	Scaphosepalum	1.4	1368.9	conventional	100	36.7	P	CLM ECU	1400	1600
P056	Scaphosepalum sp P056	Scaphosepalum	1.222	1194.8	conventional	100	37.4	P	not available
P254	Scaphosepalum ursinum P254	Scaphosepalum	0.414	405.1	conventional	100	37.5	C	ECU	2600	3150
P297	Specklinia rinkei P297	Scaphosepalum	0.424	415.1	conventional	100	37.6	P	ECU	no data
P1274	Specklinia barbae P1274	Specklinia	0.333	325.8	conventional	100	36	Cx	COS PAN	1600	2400
P810	Specklinia colombiana P810	Specklinia	0.656	641.9	PPE	73.1	33.9	C	COS PAN CLM ECU	100	1000
P228	Specklinia costaricensis P228	Specklinia	0.635	620.7	conventional	100	34.9	P	COS PAN CLM ECU	650	1800
P1141	Specklinia cucumeris P1141	Specklinia	0.379	371	conventional	100	37.3	C	PAN	1600	1800
P759	Specklinia dressleri P759	Specklinia	0.865	845.62	PPE	44.1	40.7297	Cx	PAN	900	1100
P466	Specklinia fulgens P466	Specklinia	0.53	518.6	conventional	100	35.2	P	COS PAN	950	2400
P010	Specklinia grobyi P010	Specklinia	0.572	559.9	conventional	100	33.5	C	MXG MXT BLZ COS ELS GUA HON NIC PAN FRG GUY SUR VEN BOL CLM ECU PER BZE BZL BZN BZS	50	3200
P1158	Specklinia guanacastensis P1158	Specklinia	1.411	1379.6	PPE	25.5	22.5	P	COS NIC	80	1100
P1156	Specklinia lanceola P1156	Specklinia	0.616	602.2	conventional	100	34.8	P	MXG MXS MXT COS GUA JAM CLM	800	1500
P761	Specklinia microphylla P761	Specklinia	0.491	480.1	conventional	100	36.2	C	MXG MXS MXT BLZ COS ELS GUA HON NIC PAN JAM ECU	30	400
P221	Specklinia montezumae P221	Specklinia	0.678	662.7	conventional	100	33.8	P	COS	500	700
P1197	Specklinia morganii P1197	Specklinia	0.553	540.5	conventional	100	34.7	C	ECU	1300	1500
P1075	Specklinia pectinifera P1075	Specklinia	0.48	469.2	conventional	100	37.2	C	ECU	1700	1900
P123	Specklinia picta P123	Specklinia	0.57	557.3	conventional	100	34.6	P	MXG MXS MXT BLZ COS GUA HON PAN CUB DOM FRG GUY SUR VEN BOL CLM ECU PER BZL BZN BZS	50	2100
P283	Specklinia producta P283	Specklinia	0.502	491	conventional	100	36.3	P	ECU	2000	2900
P229	Specklinia remotiflora P229	Specklinia	0.591	578.3	conventional	100	34.4	P	COS PAN CLM	1750	2500
P394	Specklinia tribuloides P394	Specklinia	0.471	461	conventional	100	35.2	P	MXE MXG MXS MXT BLZ COS GUA HON NIC PAN CUB DOM HAI JAM SUR	300	1300
P388	Specklinia vittariifolia P388	Specklinia	0.553	540.8	conventional	100	35.9	P	MXT BLZ COS ELS GUA HON NIC PAN	400	1400
P552	Teagueia moisesii P552	Teagueia	1.289	1260.6	conventional	100	34.1	P	PER	3400	3500
P1279	Teagueia rex P1279	Teagueia	1.208	1181.3	conventional	100	31.6	P	CLM	2100	2300
P634	Teagueia teaguei P634	Teagueia	1.353	1323.4	conventional	100	30.8	P	ECU	3000	3400
	Notes:
	Brummitt 2021 - World Geographical Scheme for Recording Plant Distributions, edition 2, http://www.tdwg.org
	Standards (with genome size - 1C-value, pg):
	C – Solanum pseudocapsicum (1.286)	secondary standard
	Cx – Carex acutiformis (0.443)	secondary standard
	B – Bellis perennis (1.690)	secondary standard
	P – Pisum sativum (4.380)	primary standard

## Sheet: Table S3 - Individuals effect 
Supplementary Table S3 - The effect of removing individual species on tree topology support, or changes in support for selected nodes listed and plotted in Supplementary Fig. S1. The first two lines represent node numbers and their basic support in ASTRAL species tree. The rest of lines summarize the change in node support after removal of particular specimen. Highlighted cells show improvement i…
	Nodes	N20	N28	N29	N30	N32	N39	N40	N41	N42	N43	N49	N57	N58	N64	N65	N66	N78	N80	N82
excluded_specimen	Support	599	343	452	410	77	335	105	206	481	461	193	79	567	92	255	202	301	511	240
Andinia_spiralis_P619	Andinia	0	1	1	0	0	0	0	0	0	0	0	0	0	0	0	0	0	0	0
Andinia_longiserpens_P109		0	0	0	0	0	0	0	0	0	0	0	0	0	0	0	0	0	0	0
Andinia_persimilis_P701		0	0	0	0	0	0	0	0	0	0	0	0	0	0	0	0	0	0	0
Andinia_erepsis_P703		0	0	0	0	0	0	0	0	0	0	0	0	0	0	0	0	0	0	0
Andinia_geminipetala_P813		0	0	0	0	0	0	0	0	0	0	0	0	0	0	0	0	0	0	0
Andinia_stalactites_P709		0	0	0	0	0	0	0	0	0	0	0	0	0	0	0	0	0	0	0
Andinia_nummularia_P091		0	0	0	0	0	0	0	0	0	0	0	0	0	0	0	0	0	0	0
Andinia_stalactites_P706		0	0	0	0	0	0	0	0	0	0	0	0	0	0	0	0	0	0	0
Andinia_stalactites_P1172		0	0	0	0	0	0	0	0	0	0	0	0	0	0	0	0	0	0	0
Andinia_lappacea_P756		0	0	0	0	0	0	0	0	0	0	0	0	0	0	0	0	0	0	0
Andinia_spnov_P627		0	0	0	0	0	0	0	0	0	0	0	0	0	0	0	0	0	0	0
Andinia_pensilis_P708		0	0	0	0	0	0	0	0	0	0	0	0	0	0	0	0	0	0	0
Andinia_schizopogon_P686		0	0	0	0	0	0	0	0	0	0	0	0	0	0	0	0	0	0	0
Andinia_schizopogon_P622		0	0	0	0	0	0	0	0	0	0	0	0	0	0	0	0	0	0	0
Andinia_hirtzii_P593		0	0	0	0	0	0	0	0	0	0	0	0	0	0	0	0	0	0	0
Andinia_dalstroemii_P688		0	0	0	0	0	0	0	0	0	0	0	0	0	0	0	0	0	0	0
Andinia_uchucayensis_P999		0	0	0	0	0	0	0	0	0	0	0	0	0	0	0	0	0	0	0
Andinia_barbata_P998		0	0	0	0	0	0	0	0	0	0	0	0	0	0	0	0	0	0	0
Muscarella_schudelii_P288	Andreettaea	-2	0	0	0	0	0	0	0	0	0	0	0	0	0	0	0	0	0	0
Muscarella_marginata_P746		-2	0	0	0	0	0	0	0	0	0	0	0	0	0	0	0	0	0	0
Muscarella_megalops_P032		0	0	0	0	0	0	0	0	0	0	0	0	0	0	0	0	0	0	0
Muscarella_macroblepharis_P249		-1	0	0	0	0	0	0	0	0	0	0	0	0	0	0	0	0	0	0
Andreettaea_ocellus_P1138		0	0	0	0	0	0	0	0	0	0	0	0	0	0	0	0	0	0	0
Andreettaea_ocellus_P1007		0	0	0	0	0	0	0	0	0	0	0	0	0	0	0	0	0	0	0
Muscarella_botacaucanensis_P1119		-1	0	0	0	0	0	0	0	0	0	0	0	0	0	0	0	0	0	0
Muscarella_furcatipetala_P1137		1	0	0	0	0	0	0	0	0	0	0	0	0	0	0	0	0	0	0
Muscarella_samacensis_P580		0	0	0	0	0	0	0	0	0	0	0	0	0	0	0	0	0	0	0
Dryadella_cristata_P079	Dryadella	0	1	4	191	21	0	0	0	0	0	0	0	0	0	0	0	0	0	0
Dryadella_aviceps_P527		0	0	0	2	2	0	0	0	0	0	0	0	0	0	0	1	0	0	0
Dryadella_liliputiana_P838		0	0	1	5	0	0	0	0	0	0	0	0	0	0	0	0	0	0	0
Dryadella_yupanki_P882		0	2	16	17	65	1	0	1	0	0	0	0	0	0	0	1	0	0	0
Dryadella_aurea_P811		0	0	2	0	3	1	0	0	0	0	1	0	0	0	0	0	0	0	0
Dryadella_linearifolia_P142		0	1	1	2	2	1	0	0	0	0	0	0	0	0	0	0	0	0	0
Dryadella_simula_P074		0	0	0	0	1	0	0	0	0	0	0	0	0	0	0	0	0	0	0
Dryadella_hirtzii_P353		0	0	1	0	0	0	0	0	0	0	0	0	0	0	0	0	0	0	0
Dryadella_pusiola_P1016		0	0	0	0	0	0	0	0	0	0	0	0	0	0	0	0	0	0	0
Dryadella_barrowii_P021		0	0	0	0	1	0	0	0	0	0	0	0	0	0	0	0	0	0	0
Dryadella_albicans_P504		0	0	0	0	0	0	0	0	0	0	0	0	0	0	0	0	0	0	0
Specklinia_dressleri_P759	Specklinia	0	0	0	1	0	0	1	11	149	5	4	0	0	0	1	0	1	0	0
Specklinia_colombiana_P810		0	0	0	0	0	0	4	11	149	10	4	0	0	0	0	0	1	0	0
Specklinia_morganii_P1197		0	0	0	0	0	0	0	3	3	22	1	0	0	0	0	0	0	0	0
Specklinia_microphylla_P761		0	-1	0	0	0	0	0	0	0	6	0	0	0	0	0	0	0	0	0
Specklinia_grobyi_P010		0	-1	0	0	0	0	0	0	0	0	0	0	0	0	0	0	0	0	0
Specklinia_picta_P123		0	0	0	0	0	-1	0	1	0	0	0	0	0	0	0	0	0	0	0
Specklinia_costaricensis_P228		0	0	0	0	0	-1	0	1	0	4	0	0	0	0	0	0	0	0	0
Specklinia_pectinifera_P1075		0	0	0	0	0	0	1	0	0	0	0	0	0	0	0	0	0	0	0
Specklinia_producta_P283		0	0	0	0	0	0	0	0	0	2	0	0	0	0	0	0	0	0	0
Specklinia_cucumeris_P1141		0	0	1	0	0	3	21	10	4	0	142	5	0	2	3	2	1	0	0
Specklinia_tribuloides_P394		0	0	0	0	0	1	1	2	0	1	17	1	1	0	2	0	0	0	0
Specklinia_barbae_P1274		0	0	0	0	0	1	0	1	0	0	1	0	0	0	0	0	0	0	0
Specklinia_guanacastensis_P1158		0	0	1	0	0	0	0	0	0	0	3	0	0	0	0	0	0	0	0
Specklinia_vittariifolia_P388		0	0	0	0	0	0	1	0	0	1	6	0	0	0	0	0	0	0	0
Specklinia_lanceola_P1156		0	0	0	0	0	0	0	0	0	0	0	0	0	0	0	0	0	0	0
Specklinia_fulgens_P466		0	0	0	0	0	0	1	0	0	0	1	0	0	0	0	0	0	0	0
Specklinia_endotrachys_P229		0	0	0	0	0	0	1	0	0	0	0	0	0	0	0	0	0	0	0
Specklinia_montezumae_P221		0	0	0	0	0	0	0	0	0	0	0	0	0	0	0	0	0	0	0
Specklinia_acrisepala_P1086	Sarcinula	0	0	0	0	0	0	0	0	0	0	0	0	13	1	1	0	0	0	0
Specklinia_areldii_P1257		0	0	0	0	0	0	0	0	0	0	0	0	7	0	1	1	1	0	0
Specklinia_scolopax_P526		0	0	0	0	0	0	0	0	0	0	0	0	3	0	0	0	0	0	0
Specklinia_sp_P033		0	0	0	0	0	0	0	0	0	0	0	0	0	0	0	0	0	0	0
Specklinia_brighamii_P227		0	0	0	0	0	0	0	0	0	0	0	0	3	0	0	0	0	0	0
Specklinia_icterina_P1203		0	0	0	0	0	0	0	0	0	0	0	0	0	0	0	0	0	0	0
Specklinia_vierlingii_P948		0	0	0	0	0	0	0	0	0	0	0	0	0	0	0	0	0	0	0
Specklinia_acanthodes_P297	Scaphosepalum	0	0	0	0	0	2	4	0	1	0	4	1	1	8	111	164	7	0	0
Scaphosepalum_ovulare_P1241		0	0	0	0	0	0	0	0	0	0	0	0	0	0	6	23	0	0	0
Scaphosepalum_bicristatum_P119		0	0	0	0	0	0	0	0	0	0	0	0	0	0	1	1	0	0	0
Scaphosepalum_sp_P056		0	0	0	0	0	0	0	0	0	0	0	0	0	0	0	3	0	0	0
Scaphosepalum_antennatum_P012		0	0	0	0	0	0	0	0	0	0	0	0	0	0	1	0	0	0	0
Scaphosepalum_antenniferum_P118		0	0	0	0	0	0	0	0	0	0	0	0	0	0	0	1	0	0	0
Scaphosepalum_pulvinare_P121		0	0	0	0	0	0	0	0	0	0	0	0	0	0	0	0	0	0	0
Scaphosepalum_beluosum_P050		0	0	0	0	0	0	0	0	0	0	0	0	0	0	3	8	0	0	0
Scaphosepalum_digitale_P025		0	0	0	0	0	0	0	0	0	0	0	0	0	0	3	14	1	0	0
Scaphosepalum_macrodactylum_P120		0	0	0	0	0	0	1	0	0	0	0	0	1	1	2	2	0	0	0
Scaphosepalum_odontochilum_P258		0	0	0	0	0	0	0	0	0	0	0	0	0	0	1	2	0	0	0
Scaphosepalum_microdactylum_P046		0	0	0	0	0	0	0	0	0	0	0	0	0	0	1	1	0	0	0
Scaphosepalum_bicolor_P024		0	0	0	0	0	0	0	0	0	0	0	0	0	0	0	0	0	0	0
Scaphosepalum_ursinum_P254		0	0	0	0	0	0	0	0	0	0	0	0	0	0	0	0	0	0	0
Platystele_aurea_P835	Rubellia	0	0	0	0	0	3	0	0	0	0	2	6	0	12	5	0	87	3	41
Teagueia_teaguei_P634	Teagueia	0	1	0	0	0	0	0	0	0	0	0	0	0	0	1	0	4	39	1
Teagueia_rex_P1279		0	0	0	0	0	0	0	0	0	0	0	0	0	0	0	0	1	19	1
Teagueia_moisesii_P552		0	0	0	0	0	-1	0	0	0	0	0	0	0	0	0	0	2	34	3
Platystele_misera_P038	Platystele	0	0	0	0	0	0	0	0	0	0	0	1	0	0	1	0	6	1	31
Platystele_schmidtchenii_P147		0	0	0	0	0	-1	0	0	0	0	0	0	0	0	0	0	0	0	2
Platystele_misasiana_P173		0	0	0	0	0	-1	0	0	0	0	0	0	0	0	0	0	0	0	3
Platystele_cedriensis_P1235		0	0	0	0	0	0	0	0	0	0	0	0	0	2	0	0	3	0	9
Platystele_gyroglossa_P104		0	0	0	0	0	0	0	0	0	0	0	0	0	0	0	0	0	1	4
Platystele_umbellata_P301		0	0	0	0	0	0	0	0	0	0	0	0	0	0	0	0	0	0	0
Platystele_ortiziana_P503		0	0	0	0	0	0	0	0	0	0	0	0	0	0	0	0	0	0	0
Platystele_stenostachya_P224		0	0	0	0	0	0	0	1	1	0	0	0	0	0	0	0	1	0	1
Platystele_baqueroi_P962		0	0	0	0	0	0	0	0	0	0	0	0	0	0	1	0	0	0	0
Platystele_compacta_P971		0	0	0	0	0	0	0	0	0	1	0	0	0	0	0	0	2	0	1
Platystele_hirtzii_P595		0	0	0	0	0	0	0	0	0	1	0	0	0	0	0	0	0	0	4
Platystele_examenculicum_P270		0	0	0	0	0	0	0	0	0	0	0	0	0	-1	0	0	0	0	4
without Specklinia rinkei P297, Specklinia cucumeris P1141, Rubellia aurea P835, Dryadella yupanki P882		0	2	17	17	65	9	25	11	5	0	145	14	1	23	119	172	96	3	41

## Sheet: Table S4 - PGLS results
Supplementary Table S3 – PGLS results based on comparison of FCM traits and environmental data. Environmental data are compiled for all species in the phylogeny and expressed as percentiles at the 10%, 25% (Q1), 50% (Q2, median), 75% (Q3), 90%, and mean and standard deviation of the species' entire range.
Statistical aggregation		p.10		p.25		p.50		p.75		p.90		mean		standard dev.
		p-value	expl. var.	p-value	expl. var.	p-value	expl. var.	p-value	expl. var.	p-value	expl. var.	p-value	expl. var.	p-value	expl. var.
Genome size (log10, Mbp)
Bioclimatic variable	bio1	0.6846	0.002	0.711	0.0017	0.6896	0.0019	0.6686	0.0022	0.6842	0.002	0.6757	0.0021	0.922	0.0001
	bio2	0.091	0.034	0.2258	0.0176	0.285	0.0138	0.3162	0.0121	0.2763	0.0143	0.1797	0.0216	0.6608	0.0023
	bio3	0.4095	0.0082	0.2225	0.0179	0.1927	0.0204	0.3071	0.0126	0.4728	0.0062	0.2556	0.0155	0.7832	0.0009
	bio4	0.3861	0.0091	0.5335	0.0047	0.4953	0.0056	0.9019	0.0002	0.9114	0.0002	0.7109	0.0017	0.9443	0.0001
	bio5	0.9813	0	0.9291	0.0001	0.9001	0.0002	0.9202	0.0001	0.9105	0.0002	0.9184	0.0001	0.9216	0.0001
	bio6	0.5464	0.0044	0.5651	0.004	0.523	0.0049	0.5191	0.005	0.5242	0.0049	0.5208	0.005	0.9345	0.0001
	bio7	0.0542	0.0439	0.1394	0.0261	0.239	0.0167	0.4465	0.007	0.3396	0.011	0.2305	0.0173	0.8131	0.0007
	bio8	0.665	0.0023	0.7166	0.0016	0.6979	0.0018	0.6595	0.0024	0.6102	0.0031	0.6539	0.0024	0.9096	0.0002
	bio9	0.6771	0.0021	0.6963	0.0018	0.6865	0.002	0.6653	0.0023	0.6608	0.0023	0.6629	0.0023	0.8753	0.0003
	bio10	0.7523	0.0012	0.7872	0.0009	0.7401	0.0013	0.7109	0.0017	0.733	0.0014	0.7333	0.0014	0.9296	0.0001
	bio11	0.653	0.0024	0.6733	0.0022	0.6624	0.0023	0.6599	0.0023	0.6499	0.0025	0.6475	0.0025	0.9065	0.0002
	bio12	0.2955	0.0132	0.3831	0.0092	0.1893	0.0207	0.121	0.0287	0.1471	0.0252	0.1623	0.0234	0.3407	0.0109
	bio13	0.5389	0.0046	0.6514	0.0025	0.2897	0.0135	0.2701	0.0146	0.3159	0.0121	0.3409	0.0109	0.6353	0.0027
	bio14	0.0619	0.0414	0.0235	0.0603	0.0388	0.0505	0.0451	0.0475	0.0442	0.0479	0.0179	0.0656	0.0569	0.043
	bio15	0.039	0.0503	0.014	0.0705	0.0058	0.0881	0.069	0.0393	0.1163	0.0294	0.0177	0.066	0.5508	0.0043
	bio16	0.5969	0.0034	0.6859	0.002	0.2852	0.0137	0.1976	0.0199	0.2771	0.0142	0.3113	0.0123	0.5001	0.0055
	bio17	0.114	0.0298	0.0457	0.0472	0.0536	0.0442	0.043	0.0484	0.0418	0.049	0.0229	0.0608	0.0633	0.041
	bio18	0.0244	0.0596	0.06	0.042	0.1377	0.0264	0.0956	0.0331	0.1166	0.0294	0.058	0.0426	0.4185	0.0079
	bio19	0.994	0	0.7028	0.0018	0.4665	0.0064	0.3481	0.0106	0.2792	0.0141	0.4249	0.0077	0.3596	0.0101
altitude		0.5933	0.0035	0.6137	0.0031	0.6387	0.0027	0.6519	0.0025	0.6822	0.002	0.6238	0.0029	0.8283	0.0006
GC-content (%)
Bioclimatic variable	bio1	0.4576	0.0067	0.3508	0.0105	0.3854	0.0091	0.4666	0.0064	0.4772	0.0061	0.4172	0.0079	0.8163	0.0007
	bio2	0.7989	0.0008	0.5766	0.0038	0.6155	0.0031	0.7378	0.0014	0.5913	0.0035	0.6204	0.003	0.565	0.004
	bio3	0.362	0.01	0.286	0.0137	0.2221	0.0179	0.1694	0.0226	0.1257	0.028	0.1979	0.0199	0.6332	0.0028
	bio4	0.4255	0.0077	0.4171	0.0079	0.5284	0.0048	0.8519	0.0004	0.9369	0.0001	0.6898	0.0019	0.9401	0.0001
	bio5	0.3303	0.0114	0.2747	0.0144	0.2991	0.013	0.321	0.0119	0.3315	0.0114	0.3064	0.0126	0.5161	0.0051
	bio6	0.5575	0.0042	0.4326	0.0074	0.4121	0.0081	0.4905	0.0057	0.4747	0.0062	0.4532	0.0068	0.7635	0.0011
	bio7	0.4566	0.0067	0.3298	0.0114	0.3544	0.0103	0.5089	0.0053	0.5361	0.0046	0.4365	0.0073	0.6937	0.0019
	bio8	0.4962	0.0056	0.3845	0.0091	0.4099	0.0082	0.4904	0.0057	0.5409	0.0045	0.4553	0.0067	0.8323	0.0005
	bio9	0.4252	0.0077	0.3253	0.0117	0.3231	0.0118	0.4192	0.0079	0.4299	0.0075	0.3714	0.0096	0.8396	0.0005
	bio10	0.4107	0.0082	0.3266	0.0116	0.3778	0.0094	0.4537	0.0068	0.4548	0.0067	0.3971	0.0087	0.7617	0.0011
	bio11	0.4968	0.0056	0.3844	0.0091	0.3832	0.0092	0.4692	0.0063	0.4789	0.0061	0.4231	0.0077	0.8465	0.0005
	bio12	0.3625	0.01	0.3556	0.0103	0.3184	0.012	0.312	0.0123	0.5678	0.0039	0.336	0.0112	0.8919	0.0002
	bio13	0.5007	0.0055	0.6203	0.003	0.5064	0.0053	0.3789	0.0093	0.4239	0.0077	0.4864	0.0059	0.9455	0.0001
	bio14	0.2392	0.0167	0.2187	0.0182	0.1575	0.0239	0.255	0.0156	0.2563	0.0155	0.2107	0.0188	0.473	0.0062
	bio15	0.0648	0.0405	0.1512	0.0247	0.3775	0.0094	0.8376	0.0005	0.9789	0	0.413	0.0081	0.4316	0.0075
	bio16	0.5612	0.0041	0.6088	0.0032	0.5458	0.0044	0.4023	0.0085	0.4483	0.0069	0.4989	0.0055	0.9462	0.0001
	bio17	0.3453	0.0107	0.2521	0.0158	0.1899	0.0206	0.2594	0.0153	0.264	0.015	0.2224	0.0179	0.4672	0.0064
	bio18	0.0935	0.0335	0.0555	0.0435	0.0976	0.0327	0.09	0.0342	0.0783	0.0369	0.0607	0.0417	0.3887	0.009
	bio19	0.9011	0.0002	0.9403	0.0001	0.8004	0.0008	0.8656	0.0003	0.7691	0.001	0.9607	0	0.5205	0.005
altitude		0.5927	0.0035	0.528	0.0048	0.4454	0.007	0.4276	0.0076	0.4998	0.0055	0.4913	0.0057	0.9846	0
Notes:
		cell background for p-value less than 0.1
		cell background for p-value less than 0.05

## Sheet: Table S5 - Models of BioGeoBEAR
Supplementary Table S5 - Results of different models of BioGeoBEARS. The best-fitting model is in bold. logL, Natural logarithm of the likelihood; k, number of parameters, AIC, Akaike Information Criterion.
models	logL	k	AIC	AIC_wt
DEC	-200.7	2	406.7	0.66
DEC+J	-200.4	3	405.4	0.34
DIVALIKE	-235.2	2	474.5	6.5e-16
DIVALIKE+J	-225.4	3	456.8	4.5e-12
BAYAREALIKE	-215.7	2	435.4	1.9e-07
BAYAREALIKE+J	-225.4	3	456.8	4.5e-12

## Sheet: Table S6 - Summary of biogeogra
Supplementary Table S6 - Summary of biogeographic stochastic mapping results for the clade D and the best-fit model (DEC+J). The six types of biogeographic events allowed in the model are described in Dupin et al. (2017). Speciation within-area and speciation within-area subset differ in that under the former, ranges before and after divergence are the same whereas in the latter, one of the new l…
Model	Type	Mean (SD)	Percentage
Within-area speciation	Speciation within-area	67.68 (2.77)	48
	Speciation within-area subset	11.54 (3.16)	2024-01-08
Dispersal	Founder event	1.38 (1.16)	0.98
	Range expansions	54.82 (1.77)	39
	Range contractions	0	0
Vicariance	Vicariance	5.4 (1.63)	2024-08-03
Total		140.8	100

## Sheet: Table S7 - Origin range probabi
Supplementary Table S7 - Origin range probability of the main clades of the clade D tree. Probability of other areas are usually less than 1% and are not shown. CAN - Central Andes; NAN - Northern Andes; TMS - Temperate Sierras; TWF - Tropical Wet Forests.
Clade	NAN	NAN + CAN	NAN + TWF	NAN + TMS
Origin	55	40	1	< 1
Andinia	30	69	< 1	< 1
Andreettaea	92	< 1	2	2
Dryadela	45	41	< 1	< 1
Platystele	99	0.04	< 1	< 1
Rubelia	99	0.04	< 1	< 1
Sarcinula	60	< 1	16	12
Scaphosepalum	99	0.05	< 1	< 1
Specklinia	11	< 1	77	< 1
Teagueia	70	29	< 1	< 1

## Sheet: Table S8 - All dispersal events
Supplementary Table S8 - All dispersal events. Counts of dispersal events and standard deviations (in parentheses) were averaged across 50 replicate BSMs that were randomly sampled. Acronyms for the operational areas are A or TMS - Temperate Sierras; B or TWF - Tropical Wet Forests; C or WEI - West Indies; D or NAN - Northern Andes; E or CAN - Central Andes; F or AOL - Amazonian-Orinocan Lowlands…
	To	A	B	C	D	E	F	G	total	%
From		TMS	TWF	WEI	NAN	CAN	AOL	EHI
A	TMS	0	2 (1.18)	0.58 (0.64)	0.4 (0.67)	0.24 (0.48)	0.52 (0.65)	0.2 (0.45)	3.94	7.0
B	TWF	5.62 (1.29)	0	1.24 (0.74)	3.2 (1.16)	0.34 (0.52)	0.46 (0.68)	0.46 (0.54)	11.32	2024-01-20
C	WEI	0.54 (0.68)	0.12 (0.33)	0	0.02 (0.14)	0.1 (0.3)	0.1 (0.3)	0.1 (0.3)	0.98	2024-07-01
D	NAN	4.74 (1.43)	10.92 (2.19)	0.76 (0.56)	0	11.32 (1.04)	3.14 (1.11)	3.46 (0.86)	34.34	61.1
E	CAN	0.34 (0.56)	0.32 (0.59)	0.12 (0.33)	0.66 (0.66)	0	0.28 (0.54)	0.36 (0.56)	2024-08-02	2024-07-03
F	AOL	0.44 (0.58)	0.68 (0.77)	0.2 (0.4)	0.04 (0.2)	0.16 (0.37)	0	0.42 (0.57)	1.94	2024-05-03
G	EHI	0.26 (0.58)	0.46 (0.61)	0.1 (0.3)	0.04 (0.3)	0.24 (0.52)	0.5 (0.65)	0	2024-06-01	2024-08-02
Total		11.94	2024-05-14	3	4.36	2024-04-12	5	5	56.2
%		2024-02-21	2024-08-25	2024-03-05	2024-08-07	2024-01-22	2024-09-08	2024-09-08		100

## Sheet: Table S9 - Founder events
Supplementary Table S9 - Founder events. Counts of dispersal events and standard deviations (in parentheses) were averaged across 50 replicate BSMs that were randomly sampled. Acronyms for the opoerational areas are A or TMS - Temperate Sierras; B or TWF - Tropical Wet Forests; C or WEI - West Indies; D or NAN - Northern Andes; E or CAN - Central Andes; F or AOL - Amazonian-Orinocan Lowlands; G o…
	To	A	B	C	D	E	F	G	Total	%
From		TMS	TWF	WEI	NAN	CAN	AOL	EHI
A	TMS	0	0	0	0	0	0	0	0	0.0
B	TWF	0	0	0	0.06 (0.24)	0	0	0	0.06	2024-03-04
C	WEI	0	0	0	0	0	0	0	0	0.0
D	NAN	0.14 (0.4)	0.28 (0.5)	0	0	0.72 (0.81)	0	0.14 (0.35)	1.28	92.8
E	CAN	0	0.02 (0.14)	0	0.02 (0.14)	0	0	0	0.04	2024-09-02
F	AOL	0	0	0	0	0	0	0	0	0.0
G	EHI	0	0	0	0	0	0	0	0	0.0
Total		0.14	0.3	0	0.08	0.72	0	0.14	1.38
%		2024-01-10	2024-07-21	0.0	2024-08-05	52.2	0.0	2024-01-10		100

## Sheet: Table S10 - Range expansion eve
Supplementary Table S10 - Range expansion events. Counts of dispersal events and standard deviations (in parentheses) were averaged across 50 replicate BSMs that were randomly sampled.Acronyms for the opoerational areas are A or TMS - Temperate Sierras; B or TWF - Tropical Wet Forests; C or WEI - West Indies; D or NAN - Northern Andes; E or CAN - Central Andes; F or AOL - Amazonian-Orinocan Lowla…
	To	A	B	C	D	E	F	G	Total	%
From		TMS	TWF	WEI	NAN	CAN	AOL	EHI
A	TMS	0	2 (1.18)	0.58 (0.64)	0.4 (0.67)	0.24 (0.48)	0.52 (0.65)	0.2 (0.45)	3.94	2024-02-07
B	TWF	5.62 (1.29)	0	1.24 (0.74)	3.14 (1.18)	0.34 (0.52)	0.46 (0.68)	0.46 (0.56)	11.26	2024-05-20
C	WEI	0.54 (0.68)	0.12 (0.33)	0	0.02 (0.14)	0.1 (0.3)	0.1 (0.3)	0.1 (0.3)	0.98	2024-08-01
D	NAN	4.6 (1.41)	10.64 (2.1)	0.76 (0.56)	0	10.6 (1.29)	3.14 (1.11)	3.32 (0.89)	33.06	60.3
E	CAN	0.34 (0.56)	0.3 (0.54)	0.12 (0.33)	0.64 (0.66)	0	0.28 (0.54)	0.36 (0.56)	2024-04-02	2024-07-03
F	AOL	0.44 (0.58)	0.68 (0.77)	0.2 (0.4)	0.04 (0.2)	0.16 (0.37)	0	0.42 (0.57)	1.94	2024-05-03
G	EHI	0.26 (0.44)	0.46 (0.61)	0.1 (0.3)	0.04 (0.2)	0.24 (0.52)	0.5 (0.65)	0	2024-06-01	2024-09-02
Total		2024-08-11	2024-02-14	3	4.28	11.68	5	4.86	54.82
%		2024-05-21	2024-09-25	2024-05-05	2024-08-07	2024-03-21	2024-01-09	2024-09-08		100

[truncated: 1 more sheets: Table S11 - Chi-square test]
